# Supplementary material for: Eggspot Number and Sexual Selection in the Cichlid Fish Astatotilapia burtoni
Source: PLoS One. 2012 Aug 24;7(8):e43695. doi: 10.1371/journal.pone.0043695 (PMC3427294; doi:10.1371/journal.pone.0043695)
Supplement: Table S1 — Numbers of individuals of each selection line. (XLS) [file pone.0043695.s004.xls]

## Sheet: Artificial selection n
Generation	0	1						2
Line	Base	L		C		H		L		C		H
Replicate		1	2	1	2	1	2	1	2	1	2	1	2
Females	22	10	12	10	12	13	15	5	22	32	35	24	13
Males	58	11	13	15	21	12	11	1	28	2	24	17	13
Total	80	46		58		51		56		93		67
