# Supplementary material for: Eggspot Number and Sexual Selection in the Cichlid Fish Astatotilapia burtoni
Source: PLoS One. 2012 Aug 24;7(8):e43695. doi: 10.1371/journal.pone.0043695 (PMC3427294; doi:10.1371/journal.pone.0043695)
Supplement: Table S2 — Numbers of eggspots of several species of haplochromines compiled from popular cichlid literature. (XLS) [file pone.0043695.s005.xls]

## Sheet: Sheet1
lake	genus	sp	variety	number of eggspots	ref	page
Edward	Haplochromis	aeneocolor		5	1
Edward	Haplochromis	aeneocolor		4	1
Edward	Haplochromis	aeneocolor		3	1
Edward	Haplochromis	aeneocolor		3	1
Edward	Haplochromis	aeneocolor		3	1
Victoria	Haplochromis	desfontainii		4	1
Malawi	Melanochromis	kaskazini		3	1
Malawi	Melanochromis	melanopterus		1	1	36
Malawi	Melanochromis	mossambiquensis		2	1
Malawi	Melanochromis	wochepa		1	1
Kivu	Haplochromis	paucidens		2	2
Malawi	Metriaclima	aurora		1	2
Malawi	Metriaclima	callainos		6	2
Malawi	Metriaclima	estherae		4	2
Malawi	Metriaclima	fainzilberi		5	2
Malawi	Metriaclima	pyrsonotos		5	2
Malawi	Otopharynx	spelaeotes		9	2
Malawi	Pseudotropheus	greshakei		8	2
Malawi	Pseudotropheus	zebra		8	2
Kachira	Haplochromis	commutabilis		6	3
Victoria	Haplochromis	desfontainesi		5	3
Victoria	Haplochromis	flaviijosephi		9	3
Victoria	Haplochromis	katonga		2	3
Victoria	Haplochromis	nubilus		4	3
Edward	Haplochromis	squamipinnis		2	3
Victoria	Pundamilia	nyererei		4	3
Tanganyika	Simochromis	babualti		4	4
Malawi	Tropheops	tropheops		3	4
Malawi	Astatotilapia	calliptera		6	5	281
Malawi	Aulonocara	brevinidus		16	5	361
Malawi	Aulonocara	gertrudae		10	5	360
Malawi	Aulonocara	gertrudae		12	5	360
Malawi	Aulonocara	guentheri		12	5	360
Malawi	Aulonocara	nyassae		14	5	360
Malawi	Aulonocara	rostratum		13	5	360
Malawi	Aulonocara	rostratum		14	5	360
Malawi	Cyatochromis	obliquidens		2	5	281
Malawi	Cynotilapia	afra		4	5	70
Malawi	Cynotilapia	afra		7	5	70
Malawi	Cynotilapia	afra		2	5	70
Malawi	Cynotilapia	afra		3	5	70
Malawi	Cynotilapia	afra		4	5	70
Malawi	Cynotilapia	afra		4	5	70
Malawi	Cynotilapia	afra		2	5	70
Malawi	Cynotilapia	afra		2	5	70
Malawi	Cynotilapia	afra		4	5	70
Malawi	Cynotilapia	afra		3	5	70
Malawi	Cynotilapia	afra		3	5	70
Malawi	Cynotilapia	afra		3	5	70
Malawi	Cynotilapia	afra		2	5	70
Malawi	Cynotilapia	afra		2	5	70
Malawi	Cynotilapia	afra		2	5	70
Malawi	Cynotilapia	afra		5	5	70
Malawi	Cynotilapia	sp.	mbamba	2	5	71
Malawi	Cynotilapia	sp.	mbamba	5	5	71
Malawi	Cynotilapia	sp.	mbamba	3	5	71
Malawi	Cynotilapia	sp.	mbamba	4	5	71
Malawi	Cynotilapia	sp.	mbamba	4	5	71
Malawi	Cynotilapia	sp.	mbamba	4	5	71
Malawi	Cynotilapia	sp.	mbamba	5	5	71
Malawi	Cynotilapia	sp.	mbamba	7	5	71
Malawi	Gephyrochromis	lawsi		1	5	360
Malawi	Labeotropheus	fuelleborni		5	5
Malawi	Labeotropheus	fuelleborni		4	5
Malawi	Labeotropheus	fuelleborni		4	5
Malawi	Labeotropheus	fuelleborni		3	5
Malawi	Labeotropheus	fuelleborni		3	5
Malawi	Labeotropheus	fuelleborni		1	5
Malawi	Labeotropheus	fuelleborni		3	5
Malawi	Labeotropheus	fuelleborni		2	5
Malawi	Labeotropheus	fuelleborni		3	5
Malawi	Labeotropheus	fuelleborni		1	5
Malawi	Labeotropheus	fuelleborni		2	5
Malawi	Labeotropheus	fuelleborni		3	5
Malawi	Labeotropheus	fuelleborni		4	5
Malawi	Labeotropheus	trewavasae	NA	4	5
Malawi	Labeotropheus	trewavasae		5	5	89
Malawi	Labeotropheus	trewavasae		5	5	89
Malawi	Labeotropheus	trewavasae		2	5	89
Malawi	Labeotropheus	trewavasae		5	5	89
Malawi	Labeotropheus	trewavasae		2	5	89
Malawi	Labeotropheus	trewavasae		4	5	89
Malawi	Labeotropheus	trewavasae		2	5	89
Malawi	Labeotropheus	trewavasae		3	5	89
Malawi	Labeotropheus	trewavasae		5	5	89
Malawi	Labeotropheus	trewavasae		2	5	89
Malawi	Labeotropheus	trewavasae		3	5	89
Malawi	Labeotropheus	trewavasae		3	5	89
Malawi	Labeotropheus	trewavasae		3	5	89
Malawi	Labidochromis	caerulus		1	5	140
Malawi	Labidochromis	caerulus		1	5	140
Malawi	Labidochromis	caerulus		2	5	140
Malawi	Labidochromis	caerulus		2	5	140
Malawi	Labidochromis	caerulus		1	5	140
Malawi	Labidochromis	caerulus		3	5	140
Malawi	Labidochromis	caerulus		1	5	140
Malawi	Labidochromis	caerulus		2	5	140
Malawi	Labidochromis	caerulus		1	5	140
Malawi	Labidochromis	caerulus		2	5	140
Malawi	Labidochromis	caerulus		1	5	140
Malawi	Labidochromis	caerulus		1	5	140
Malawi	Labidochromis	freibergi		2	5	46
Malawi	Labidochromis	heterodon		2	5	46
Malawi	Labidochromis	ianthinus		1	5	200
Malawi	Labidochromis	maculicauda		3	5	46
Malawi	Labidochromis	mbenjii		3	5	46
Malawi	Labidochromis	sp.	textilis cobalt	2	5	46
Malawi	Labidochromis	sp.	textilis blue	2	5	46
Malawi	Labidochromis	sp.	textilis blue	2	5	46
Malawi	Labidochromis	sp.	blue bar	2	5	46
Malawi	Labidochromis	strigatus		2	5	46
Malawi	Labidochromis	vellicans		1	5	46
Malawi	Labidochromis	zebroides		3	5	46
Malawi	Lethrinops	furcifer		14	5	366
Malawi	Lethrinops	leptodon		10	5	379
Malawi	Lethrinops	lethrinus		11	5	366
Malawi	Lodotropheus	spengerae		3	5	103
Malawi	Lodotropheus	spengerae		2	5	103
Malawi	Lodotropheus	spengerae		3	5	106
Malawi	Lodotropheus	stuartgranti		4	5	270
Malawi	Malanochromis	brevis		3	5	36
Malawi	Melanochromis	auratus		2	5	108
Malawi	Melanochromis	auratus		1	5	108
Malawi	Melanochromis	auratus		2	5	108
Malawi	Melanochromis	baliodigma		4	5	200
Malawi	Melanochromis	chipokae		2	5	200
Malawi	Melanochromis	cyaneorhabdos		4	5	113
Malawi	Melanochromis	dialeptos		2	5	108
Malawi	Melanochromis	dialeptos		2	5	108
Malawi	Melanochromis	heterochromis		2	5	106
Malawi	Melanochromis	heterochromis		2	5	106
Malawi	Melanochromis	heterochromis		2	5	106
Malawi	Melanochromis	heterochromis		1	5	106
Malawi	Melanochromis	joajohnsonae		3	5	42
Malawi	Melanochromis	johannii		2	5	108
Malawi	Melanochromis	johannii		3	5	113
Malawi	Melanochromis	labrosus		2	5	261
Malawi	Melanochromis	lepidiadaptes		3	5	200
Malawi	Melanochromis	melanopterus		3	5	147
Malawi	Melanochromis	melanopterus		1	5	147
Malawi	Melanochromis	melanopterus		0	5	147
Malawi	Melanochromis	melanopterus		1	5	147
Malawi	Melanochromis	melanopterus		2	5	147
Malawi	Melanochromis	parallelus		1	5	106
Malawi	Melanochromis	parallelus		1	5	106
Malawi	Melanochromis	parallelus		1	5	106
Malawi	Melanochromis	perileucos		4	5	200
Malawi	Metriaclima	aurora		3	5	174
Malawi	Metriaclima	aurora		1	5	174
Malawi	Metriaclima	aurora		1	5	174
Malawi	Metriaclima	aurora		3	5	174
Malawi	Metriaclima	aurora		3	5	174
Malawi	Metriaclima	callainos		2	5	58
Malawi	Metriaclima	callainos		3	5	58
Malawi	Metriaclima	callainos		5	5	58
Malawi	Metriaclima	callainos		4	5	58
Malawi	Metriaclima	callainos		2	5	58
Malawi	Metriaclima	chrysomallos		3	5	178
Malawi	Metriaclima	chrysomallos		4	5	178
Malawi	Metriaclima	chrysomallos		2	5	178
Malawi	Metriaclima	chrysomallos		3	5	178
Malawi	Metriaclima	cyneusmarginatus		9	5	62
Malawi	Metriaclima	cyneusmarginatus		2	5	62
Malawi	Metriaclima	elongatus	yellow tail	3	5	65
Malawi	Metriaclima	elongatus	yellow tail	6	5	65
Malawi	Metriaclima	elongatus	ngkuyo	5	5	67
Malawi	Metriaclima	elongatus	linganjala	2	5	67
Malawi	Metriaclima	elongatus	mdoka	3	5	67
Malawi	Metriaclima	emmiltos		7	5	54
Malawi	Metriaclima	estherae		6	5	59
Malawi	Metriaclima	estherae	blue face	6	5	59
Malawi	Metriaclima	estherae	blue face	2	5	59
Malawi	Metriaclima	fainzilberi		2	5	62
Malawi	Metriaclima	fainzilberi		3	5	62
Malawi	Metriaclima	fanizilberi		3	5	62
Malawi	Metriaclima	fanizilberi		3	5	63
Malawi	Metriaclima	fanizilberi		5	5	63
Malawi	Metriaclima	fanizilberi		7	5	63
Malawi	Metriaclima	fanizilberi		3	5	63
Malawi	Metriaclima	fanizilberi		2	5	63
Malawi	Metriaclima	fanizilberi		7	5	63
Malawi	Metriaclima	fanizilberi		3	5	63
Malawi	Metriaclima	fanizilberi		7	5	63
Malawi	Metriaclima	fanizilberi		4	5	63
Malawi	Metriaclima	flavifemina		7	5	147
Malawi	Metriaclima	flavifemina		5	5	147
Malawi	Metriaclima	flavifemina		1	5	147
Malawi	Metriaclima	greshakei		10	5	54
Malawi	Metriaclima	lanisticola		2	5	309
Malawi	Metriaclima	lanisticola		1	5	309
Malawi	Metriaclima	lanisticola		3	5	309
Malawi	Metriaclima	lanisticola		1	5	309
Malawi	Metriaclima	lanisticola		2	5	309
Malawi	Metriaclima	lanisticola		1	5	309
Malawi	Metriaclima	lanisticola		1	5	309
Malawi	Metriaclima	lombardoi		1	5	194
Malawi	Metriaclima	mbenjii		5	5	54
Malawi	Metriaclima	phaeos		5	5	174
Malawi	Metriaclima	phaeos		3	5	174
Malawi	Metriaclima	pulpican		8	5	194
Malawi	Metriaclima	pulpican		2	5	194
Malawi	Metriaclima	pulpican		1	5	194
Malawi	Metriaclima	pyrsonotos		6	5	54
Malawi	Metriaclima	pyrsonotos		2	5	54
Malawi	Metriaclima	pyrsonotos		5	5	54
Malawi	Metriaclima	sp.	red top londo	5	5	54
Malawi	Metriaclima	sp.	aggressive bars	8	5	65
Malawi	Metriaclima	sp.	aggressive bars	5	5	65
Malawi	Metriaclima	sp.	chinyankwazi	2	5	65
Malawi	Metriaclima	sp.	dolphin	3	5	65
Malawi	Metriaclima	sp.	dolphin	3	5	65
Malawi	Metriaclima	xanstomachus		5	5	62
Malawi	Metriaclima	zebra	slim	2	5	54
Malawi	Metriaclima	zebra		4	5	18
Malawi	Metriaclima	zebra		5	5	18
Malawi	Metriaclima	zebra		2	5	50
Malawi	Metriaclima	zebra		3	5	50
Malawi	Metriaclima	zebra		2	5	50
Malawi	Metriaclima	zebra		3	5	50
Malawi	Metriaclima	zebra		3	5	50
Malawi	Metriaclima	zebra		1	5	50
Malawi	Metriaclima	zebra		2	5	50
Malawi	Metriaclima	zebra		3	5	50
Malawi	Metriaclima	zebra		2	5	50
Malawi	Metriaclima	zebra		4	5	50
Malawi	Metriaclima	zebra		4	5	50
Malawi	Metriaclima	zebra		3	5	50
Malawi	Metriaclima	zebra		4	5	50
Malawi	Metriaclima	zebra		3	5	50
Malawi	Metriaclima	zebra		5	5	50
Malawi	Metriaclima	zebra	chilumba	5	5	63
Malawi	Metriaclima	zebra	chilumba	4	5	63
Malawi	Naevochromis	chrysogaster		13	5	261
Malawi	Naevochromis	chrysogaster		17	5	261
Malawi	Petrotilapia	genalutea		3	5	268
Malawi	Petrotilapia	sp.	orange plevic	2	5	36
Malawi	Petrotilapia	sp.	likoma barred	2	5	36
Malawi	Petrotilapia	tridentiger		2	5	36
Malawi	Pseudotropheus	galanos		3	5	38
Malawi	Pseudotropheus	heteropictus		3	5	200
Malawi	Pseudotropheus	minutos		2	5	98
Malawi	Pseudotropheus	minutos		1	5	98
Malawi	Pseudotropheus	minutos		5	5	98
Malawi	Pseudotropheus	minutos		6	5	98
Malawi	Pseudotropheus	minutos		2	5	98
Malawi	Pseudotropheus	minutos		1	5	98
Malawi	Pseudotropheus	minutos		1	5	98
Malawi	Pseudotropheus	minutos		2	5	98
Malawi	Pseudotropheus	minutos		1	5	98
Malawi	Pseudotropheus	minutos		4	5	98
Malawi	Pseudotropheus	minutos		3	5	98
Malawi	Pseudotropheus	minutos		2	5	98
Malawi	Pseudotropheus	minutos		4	5	98
Malawi	Pseudotropheus	peripicax		2	5	99
Malawi	Pseudotropheus	peripicax		2	5	99
Malawi	Pseudotropheus	peripicax		2	5	99
Malawi	Pseudotropheus	peripicax		1	5	99
Malawi	Pseudotropheus	peripicax		1	5	99
Malawi	Pseudotropheus	peripicax		3	5	99
Malawi	Pseudotropheus	peripicax		2	5	99
Malawi	Pseudotropheus	peripicax		3	5	99
Malawi	Pseudotropheus	peripicax		1	5	99
Malawi	Pseudotropheus	peripicax		3	5	99
Malawi	Pseudotropheus	peripicax		2	5	99
Malawi	Pseudotropheus	peripicax		2	5	99
Malawi	Pseudotropheus	peripicax		4	5	99
Malawi	Pseudotropheus	peripicax		4	5	99
Malawi	Pseudotropheus	socolofi		4	5	200
Malawi	Pseudotropheus	socolofi		5	5	200
Malawi	Pseudotropheus	williamsi		7	5	38
Malawi	Pseudotropheus	williamsi	north	6	5	38
Malawi	Pseudotropheus	williamsi	north	4	5	38
Malawi	Pseudotropheus	williamsi	maleri	3	5	38
Malawi	Pseudotropheus	williamsi	nkhudzi	7	5	38
Malawi	Pseudotropheus	williamsi	makanjila	2	5	38
Malawi	Taeniolethrinops	furcicauda		18	5
Malawi	Taeniolethrinops	furcicauda		16	5
Malawi	Taeniolethrinops	laticeps		20	5
Malawi	Taeniolethrinops	praeorbitalis		22	5
Malawi	Tramitichromis	variabilis		12	5	366
Malawi	Tropheops	lucerna		1	5	269
Malawi	Tropheops	lucerna		2	5	269
Malawi	Tropheops	lucerna		3	5	269
Malawi	Tropheops	lucerna		4	5	269
Malawi	Tropheops	novemfasciatus		1	5	200
Malawi	Tropheops	romandi		1	5	194
Malawi	Tropheops	romandi		1	5	194
Malawi	Tropheops	sp.	olive	1	5	34
Malawi	Tropheops	sp.	red cheek	1	5	34
Malawi	Tropheops	sp.	lumessi blue	2	5	34
Malawi	Tropheops	sp.	goldbreast	2	5	34
Malawi	Tropheops	sp.	mbenji blue	1	5	34
Malawi	Tropheops	sp.	maleri blue	1	5	34
Malawi	Tropheops	sp.	lilac	1	5	34
Malawi	Tropheops	sp.	lilac	3	5	36
Malawi	Tropheops	sp.	gold otter	4	5	36
Malawi	Tropheops	tropheops	NA	5	5
Tanganyika	Ctenochromis	horei		1	6	248.1
Tanganyika	Limnotilapia	dardennii		3	6	249
Tanganyika	Lobochilotes	labiatus		3	6	184.1
Tanganyika	Petrochromis	ephippium		3	6	52.2
Tanganyika	Petrochromis	ephippium		4	6	52.3
Tanganyika	Petrochromis	ephippium		5	6	52.5
Tanganyika	Petrochromis	ephippium		2	6	52.7
Tanganyika	Petrochromis	famula		3	6	53.8
Tanganyika	Petrochromis	famula		3	6	53.9
Tanganyika	Petrochromis	fasciolatus		7	6	185.1
Tanganyika	Petrochromis	fasciolatus		8	6	185.2
Tanganyika	Petrochromis	orthognatus		10	6	49.7
Tanganyika	Petrochromis	polyodon	NA	8	6
Tanganyika	Petrochromis	sp.	NA	4	6	37.1
Tanganyika	Petrochromis	sp.	NA	2	6	37.2
Tanganyika	Petrochromis	sp.	giant	1	6	43.1
Tanganyika	Petrochromis	sp.	giant	3	6	43.2
Tanganyika	Petrochromis	sp.	giant	4	6	43.3
Tanganyika	Petrochromis	sp.	texas red	4	6	48
Tanganyika	Petrochromis	sp.	orthognathus ikola	6	6
Tanganyika	Petrochromis	sp.	orthognathus ikola	6	6	49.2
Tanganyika	Petrochromis	sp.	orthognathus tricolor	10	6	49.5
Tanganyika	Petrochromis	sp.	moshi yellow	4	6	52.6
Tanganyika	Petrochromis	sp.	texas blue	6	6	53.1
Tanganyika	Pseudosimochromis	curvifrons		1	6	36.1
Tanganyika	Pseudosimochromis	curvifrons		NA	6	36.2
Tanganyika	Simochromis	babualti		1	6	252.1
Tanganyika	Simochromis	babualti		3	6	252.3
Tanganyika	Simochromis	babualti		2	6	252.4
Tanganyika	Simochromis	babualti		1	6	252.5
Tanganyika	Simochromis	babualti		1	6	252.6
Tanganyika	Simochromis	babualti		1	6	253.1
Tanganyika	Simochromis	loocki		8	6	249
Tanganyika	Simochromis	loocki		5	6	249
Tanganyika	Tropheus	moori		2	6	56
Tanganyika	Tropheus	moori		2	6	56
Tanganyika	Tropheus	moori		4	6	56
Tanganyika	Tropheus	moori		3	6	56
Tanganyika	Tropheus	moori		4	6	56
Tanganyika	Tropheus	moori		4	6	56
Tanganyika	Tropheus	moori		5	6	56
Tanganyika	Tropheus	moori		4	6	56
Tanganyika	Tropheus	moori		3	6	56
Tanganyika	Tropheus	moori		3	6	60
Tanganyika	Tropheus	moori		3	6	60
Tanganyika	Tropheus	moori		1	6	60
Tanganyika	Tropheus	moori		0	6	60
Tanganyika	Tropheus	moori		0	6	60
Tanganyika	Tropheus	moori		0	6	60
Tanganyika	Tropheus	moori		0	6	60
Tanganyika	Tropheus	moori		0	6	60
Tanganyika	Tropheus	moori		0	6	60
Tanganyika	Tropheus	moori		0	6	60
Tanganyika	Tropheus	sp.	NA	0	6	61
Tanganyika	Tropheus	sp.	NA	2	6	61
Tanganyika	Tropheus	sp.	NA	1	6	61
Tanganyika	Tropheus	sp.	NA	3	6	61
Tanganyika	Tropheus	sp.	NA	0	6	61
Tanganyika	Tropheus	sp.	NA	0	6	61
Tanganyika	Tropheus	sp.	NA	3	6	73.2
Tanganyika	Tropheus	sp.	NA	3	6	73.3
Tanganyika	Tropheus	bricardi		5	6	61
Tanganyika	Tropheus	bricardi		7	6	61
Tanganyika	Tropheus	bricardi		10	6	61
Tanganyika	Tropheus	bricardi		0	6	61
Victoria	Haplochromis	nubilus		3	TFA
Tanganyika	Astatoreochromis	straeleni		11	7	31
Malawi	Astatotilapia	calliptera		7	7	170
Malawi	Astatotilapia	calliptera		6	7	174
Malawi	Aulonocara	guentheri		18	7
Victoria	Haplochromis	acidens		6	7
Victoria	Haplochromis	aelocephalus		5	7
Victoria	Haplochromis	apogonpoides		5	7
Victoria	Haplochromis	arcanus		5	7
Victoria	Haplochromis	brownae		4	7
Victoria	Haplochromis	brownae		4	7
Victoria	Haplochromis	cavifrons		2	7
Victoria	Haplochromis	chilotes		4	7
Victoria	Haplochromis	chlorochrous		4	7
Victoria	Haplochromis	cinctus		3	7
Victoria	Haplochromis	cinereus		3	7
Victoria	Haplochromis	crocopeplus		1	7
Victoria	Haplochromis	cronus		2	7
Victoria	Haplochromis	cryptogramma		3	7
Victoria	Haplochromis	dichrourus		2	7
Victoria	Haplochromis	dichrourus		2	7
Victoria	Haplochromis	dichrourus		2	7
Victoria	Haplochromis	dolichorhynchus		4	7
Victoria	Haplochromis	empodisma		4	7
Victoria	Haplochromis	flavipinnis		2	7
Victoria	Haplochromis	granti		4	7
Victoria	Haplochromis	guiarti		3	7
Victoria	Haplochromis	lacrimosus		2	7
Victoria	Haplochromis	laparogramma		2	7
Victoria	Haplochromis	macrops		3	7
Victoria	Haplochromis	martini		3	7
Victoria	Haplochromis	maxillaris		5	7
Victoria	Haplochromis	melichrous		3	7
Victoria	Haplochromis	mylergates		3	7
Victoria	Haplochromis	neyerei		3	7
Victoria	Haplochromis	nigricans		3	7
Victoria	Haplochromis	nigricans		4	7
Victoria	Haplochromis	nubilus		2	7
Victoria	Haplochromis	nubilus		4	7
Victoria	Haplochromis	nuchisquamulatus		4	7
Victoria	Haplochromis	obesus		8	7
Victoria	Haplochromis	obliquidens		4	7
Victoria	Haplochromis	obliquidens		4	7
Victoria	Haplochromis	paraguaiarti		4	7
Victoria	Haplochromis	paropius		3	7
Malawi	Labeotropheus	fuelleborni		12	7
Malawi	Labeotropheus	fuelleborni		3	7
Malawi	Labeotropheus	trewavasae		3	7
Malawi	Labeotropheus	trewavasae		2	7
Malawi	Labeotropheus	trewavasae		10	7
Tanganyika	Lobochilotes	labiatus		7	7	111
Malawi	Melanochromis	chipokae		3	7
Tanganyika	Petrochromis	famula		3	7	128
Tanganyika	Petrochromis	fasciolatus		5	7	128
Tanganyika	Petrochromis	macrognathus		2	7	128
Tanganyika	Petrochromis	polyodon		5	7	131
Tanganyika	Petrochromis	polyodon		6	7	131
Tanganyika	Petrochromis	polyodon		4	7	170
Tanganyika	Simochromis	babaulti		1	7	136
Tanganyika	Simochromis	babaulti		2	7	137
Tanganyika	Simochromis	curvifrons		4	7	137
Tanganyika	Simochromis	curvifrons		4	7	138
Tanganyika	Simochromis	diagramma		3	7	128
Tanganyika	Simochromis	margaretae		1	7	170
Tanganyika	Simochromis	pleurospilus		1	7	170
Tanganyika	Simochromis	pleurospilus		1	7	170
Tanganyika	Tropheus	brichardi		4	7	170
References
1	Schraml, E. Eggspots volume 1. Available at http://worldfish.de/eggspots.html
2	Schraml, E. Eggspots volume 2. Available at http://worldfish.de/eggspots.html
3	Schraml, E. Eggspots volume 4. Available at http://worldfish.de/eggspots.html
4	Konings, A. 2007. Malawi cichlids in their natural habitat. Cichlid Press.
5	Konings, A. 1998. Tanganyika cichlids in their natural habitat. Cichlid Press.
6	Axelrod, H. R. 1996. The most complete colored lexicon of cichlids. TFH Publications.
